# Supplementary material for: hnRNPK Recruits PCGF3/5-PRC1 to the Xist RNA B-Repeat to Establish Polycomb-Mediated Chromosomal Silencing
Source: Mol Cell. 2017 Dec 7;68(5):955–969.e10. doi: 10.1016/j.molcel.2017.11.013 (PMC5735038; doi:10.1016/j.molcel.2017.11.013)
Supplement: Table S1. Raw Data for Proteomic Analysis of Proteins Binding to Xist Repeat A and Repeat B; Related to Figure 5 [file mmc2.xlsx]

## Sheet: Raw_data Filtered
	1_A+B+_001	2_A+B+_003	3_A+B-_005	4_A+B-_007	5_A-B+_009	6_A-B+_011	7_A-B-_013	8_A-B-_015	A+B+ average	A+B- average	A-B+ average	A-B- average	(A+B-)-(A-B-)	N: Peptides	N: Razor + unique peptides	N: Unique peptides	N: Sequence coverage [%]	N: Unique + razor sequence coverage [%]	N: Unique sequence coverage [%]	N: Mol. weight [kDa]	N: Intensity	N: MS/MS Count	N: -Log Student's T-test p-value A+B+_A+B-	N: Student's T-test q-value A+B+_A+B-	N: Student's T-test Difference A+B+_A+B-	N: Student's T-test Test statistic A+B+_A+B-	N: -Log Student's T-test p-value 977_1005	N: Student's T-test q-value A+B+_A-B+	N: Student's T-test Difference A+B+_A-B+	N: Student's T-test Test statistic A+B+_A-B+	N: -Log Student's T-test p-value A+B+_A-B-	N: Student's T-test q-value A+B+_A-B-	N: Student's T-test Difference A+B+_A-B-	N: Student's T-test Test statistic A+B+_A-B-	T: Protein IDs	T: Protein names	T: Gene names
1	32.2184	31.8905	31.439	32.1183	24.3166	24.6445	26.7705	27.0707	32.0545	31.7786	24.4806	26.9206	5.13385	43	43	43	37.5	37.5	37.5	103.71	16854000000	295	0.267047	0.399664	0.27579	0.731249	3.02874	0.053	7.57391	32.6638	2.72826	0.129	5.13383	23.0951	A2A8V9;E9PUK6;Q52KI8;E9QKA4;A2A8V8;Q52KI8-2;F6UK16;A2A983;F7BWM1;F6T4M4	Serine/arginine repetitive matrix protein 1	Srrm1
2	30.3924	31.1973	31.8043	32.2652	28.0076	28.163	26.6503	27.1472	30.7948	32.0348	28.0853	26.8987	3.8961	74	74	74	36.8	36.8	36.8	294.84	13608000000	343	0.935398	0.099479	-1.23988	-2.67369	1.65511	0.0273478	2.70956	6.61077	1.8411	0.183524	3.89607	8.23781	Q8BTI8;Q8BTI8-3;Q8BTI8-2	Serine/arginine repetitive matrix protein 2	Srrm2
3	30.0672	30.4923	29.5636	29.9417	25.1428	25.6153	26.3595	27.0559	30.2797	29.7527	25.379	26.7077	3.57205	27	27	26	66.3	66.3	64.7	61.447	4774100000	132	0.688071	0.140265	0.52706	1.85289	2.37888	0.031746	4.90063	15.4198	1.89297	0.194378	3.57204	8.7556	A2AJ72;Q3TIX6;F7AM43;A2AJ71;F6S444;F6W2V3		Fubp3
4	29.3347	30.2853	29.4673	29.8312	29.0543	29.1368	27.6629	28.5679	29.81	29.6493	29.0956	28.1154	1.6946	22	22	16	37.8	37.8	27.4	69.289	5441200000	135	0.106766	0.584448	0.160728	0.315821	0.563903	0.063599	0.714416	1.49753	0.910356	0.255902	1.69457	2.58219	Q61656;Q8BTS0;B1ARB9;B1ARC0;B1ARB8	Probable ATP-dependent RNA helicase DDX5	Ddx5
5	29.4497	30.0599	30.5395	30.9234	24.5295	25.142	28.391	28.7545	29.7548	30.7315	24.8357	28.5727	1.18205	19	19	19	39.3	39.3	39.3	47.756	6315700000	96	0.945009	0.101179	-0.976665	-2.70938	2.11716	0.0206186	4.9191	11.3784	1.09891	0.236396	1.18209	3.32844	P32067;A2AR07;F6SXM5;D6RI87	Lupus La protein homolog	Ssb
6	28.9455	29.5226	30.5345	30.9664	25.0523	23.172	28.0654	27.9545	29.234	30.7505	24.1121	28.0099	1.2241	39	39	39	63.2	63.2	63.2	77.648	5526700000	176	1.28297	0.0501538	-1.51638	-4.207	1.45665	0.0263652	5.12192	5.20839	1.27513	0.234278	1.22413	4.16601	Q9D0E1;Q9D0E1-2;B8JK33;B8JK32;F6W322;F7C9U3;Q91VC4;G3X924	Heterogeneous nuclear ribonucleoprotein M	Hnrnpm
7	29.0009	29.263	30.1264	30.4642	25.9446	24.5843	27.6019	28.2099	29.132	30.2953	25.2645	27.9059	1.22605	15	15	10	54	54	41.3	35.73	4438800000	104	1.49288	0.0455068	-1.16336	-5.44214	1.51412	0.0232963	3.86752	5.58348	1.18178	0.246177	1.22607	3.70335	P62960;A2BGG7;Q9Z2C8-2;B2RUF0;Q9Z2C8	Nuclease-sensitive element-binding protein 1	Ybx1
8	28.9806	29.2102	30.0688	30.1962	28.0687	28.4979	27.489	27.9634	29.0954	30.1325	28.2833	27.7262	1.3692	8	8	8	25.6	25.6	25.6	44.547	4617800000	67	1.80553	0.0487234	-1.03716	-7.89987	1.10085	0.0339799	0.812064	3.33686	1.45465	0.220759	1.36917	5.19577	Q921F2;Q8R0B4;Q8BLD4;Q6VYI5;Q6VYI4	TAR DNA-binding protein 43	Tardbp
9	28.8166	29.2498	30.107	30.1293	23.0107	22.4499	24.1776	25.2208	29.0332	30.1181	22.7303	24.6992	4.334	27	27	27	41.3	41.3	41.3	94.629	3514200000	111	1.42351	0.0420506	-1.08492	-5.00259	2.50244	0.0408163	6.30292	17.7908	1.78087	0.160583	4.33399	7.67343	Q8K310	Matrin-3	Matr3
10	28.5301	29.4463	29.0933	29.6484	26.9309	25.8136	28.3452	27.5124	28.9882	29.3708	26.3723	27.9288	1.0594	7	7	7	29.1	29.1	29.1	30.831	3252800000	41	0.260359	0.403139	-0.382664	-0.714441	1.16415	0.0278213	2.61597	3.6209	0.639894	0.384689	1.05943	1.71137	Q99020;Q80XR6;Q20BD0	Heterogeneous nuclear ribonucleoprotein A/B	Hnrnpab
11	28.3424	29.3531	27.6007	28.0978	18	18	27.4929	27.8383	28.8478	27.8492	18	27.6656	1.18215	10	10	10	35.2	35.2	35.2	53.516	1945800000	36	0.661096	0.148221	0.998502	1.77304	2.66492	0.0512821	10.8478	21.4662	0.80328	0.297275	1.18217	2.21361	P26369;Q3KQM4	Splicing factor U2AF 65 kDa subunit	U2af2
12	28.4424	28.9688	29.6644	30.2785	26.8923	26.3548	26.5522	27.1201	28.7056	29.9715	26.6236	26.8361	1.86945	27	27	27	36.3	36.3	36.3	96.001	3498100000	130	1.05215	0.081537	-1.26592	-3.13033	1.50688	0.0230826	2.08205	5.53497	1.39452	0.228738	1.8694	4.8285	Q8VDM6;Q8VDM6-2;Q8VDM6-3	Heterogeneous nuclear ribonucleoprotein U-like protein 1	Hnrnpul1
13	28.2598	29.0916	28.838	28.4112	25.929	24.1839	18	25.9476	28.6757	28.6246	25.0564	21.9738	6.7019	6	6	6	49.4	49.4	49.4	19.888	1878000000	21	0.0348579	0.882079	0.0511379	0.109399	1.19045	0.0265965	3.61932	3.74445	0.628067	0.389661	6.70194	1.67737	Q9CWZ3;Q9CWZ3-2	RNA-binding protein 8A	Rbm8a
14	28.5115	28.8196	29.3873	29.3838	24.6573	24.9338	25.0231	22.3326	28.6656	29.3856	24.7955	23.6778	4.9877	18	18	18	38.7	38.7	38.7	46.839	2357000000	85	1.36803	0.0424286	-0.719984	-4.67407	2.5455	0.0444444	3.87001	18.6992	1.17756	0.240099	4.9877	3.68347	Q91VC3;E9PV04;A2AFK7;P60843;P10630;Q8BTU6;P10630-2;E9Q561;D6RJ60;D6RJ11	Eukaryotic initiation factor 4A-III;Eukaryotic initiation factor 4A-III, N-terminally processed	Eif4a3
15	28.1719	28.393	26.1532	26.8604	27.5134	26.9352	22.4838	25.1911	28.2825	26.5068	27.2243	23.8374	4.445	14	14	1	43.8	43.8	7.8	50.976	1215400000	48	1.38849	0.0262972	-1.77566	-4.79292	0.590376	0.168092	-0.717459	-1.57082	1.086	0.194175	4.44503	3.27281	P61979;P61979-2;H3BLL4;D3YWG1;H3BK96;H3BLP7;Q8BT23;H3BJ43	Heterogeneous nuclear ribonucleoprotein K	Hnrnpk
16	27.651	28.4166	26.8891	27.5889	25.92	25.5391	24.0797	25.2249	28.0338	27.239	25.7296	24.6523	3.3815	14	13	12	29.3	28.1	26.2	76.775	1064400000	38	0.576602	0.168168	0.794802	1.53253	1.48474	0.0248789	2.30426	5.38881	1.40806	0.223161	3.38148	4.90914	Q3U0V1	Far upstream element-binding protein 2	Khsrp
17	27.3591	28.5613	27.916	28.3915	23.1094	24.2592	26.7571	27.0105	27.9602	28.1538	23.6843	26.8838	1.0764	6	6	6	49.2	49.2	49.2	13.527	1451400000	29	0.100799	0.598138	-0.19355	-0.299423	1.4459	0.0259145	4.27588	5.14086	0.653961	0.383126	1.07638	1.75218	P62317;D3Z5N9	Small nuclear ribonucleoprotein Sm D2	Snrpd2
18	27.8557	27.8731	28.9878	28.7902	24.5766	24.1705	23.8535	24.493	27.8644	28.889	24.3736	24.1732	3.69115	8	8	8	57.5	57.5	57.5	17.163	1568000000	25	2.03406	0.0519322	-1.02459	-10.3277	2.472	0.0384615	3.49084	17.1751	2.12919	0.0955556	3.69116	11.539	P61327;Q9CQL1;G3UZW7;G3UYI5	Protein mago nashi homolog;Protein mago nashi homolog 2	Magoh
19	27.4143	28.2883	26.6424	25.9848	25.1268	24.2696	24.9266	26.3783	27.8513	26.3136	24.6982	25.6525	2.19885	6	6	6	12.5	12.5	12.5	52.673	853810000	23	0.972146	0.0949298	1.53774	2.81193	1.44761	0.0262511	3.15315	5.15153	0.913997	0.260167	2.19883	2.59536	P56959;G3UXT7;Q8CFQ9;Q8BQ46;F6QCI0;G3UZD2;Q91VQ2	RNA-binding protein FUS	Fus
20	27.5765	28.1233	27.2493	28.1439	20.8668	18	25.7567	26.165	27.8499	27.6966	19.4334	25.9609	1.88905	3	3	3	31.7	31.7	31.7	13.916	1082500000	35	0.0982878	0.606901	0.153339	0.292488	1.54107	0.0239619	8.41651	5.76772	1.50707	0.185891	1.88905	5.53622	P62320	Small nuclear ribonucleoprotein Sm D3	Snrpd3
21	27.4855	27.8782	27.9102	28.1969	26.7594	27.4704	24.6252	26.7854	27.6818	28.0536	27.1149	25.7053	1.97655	5	5	5	29	29	29	24.604	1435700000	21	0.575367	0.167626	-0.371697	-1.52912	0.526545	0.0696181	0.566961	1.39605	0.670406	0.372752	1.97656	1.80042	Q6ZWV3;I7HLV2;P86048;B7FAU6	60S ribosomal protein L10;60S ribosomal protein L10-like	Rpl10
22	27.6001	27.5932	26.3407	26.4399	24.2649	24.0927	24.4843	24.2887	27.5967	26.3903	24.1788	24.3865	3.21015	14	14	14	20.7	20.7	20.7	93.55	663960000	30	2.7706	0.135467	1.20634	24.2519	3.19726	0.0742	3.41783	39.6666	3.03265	0.221143	3.21018	32.8111	Q9JIK5	Nucleolar RNA helicase 2	Ddx21
23	27.6426	27.5377	27.5809	28.0211	24.4712	18	20.2745	23.2588	27.5902	27.801	21.2356	21.7666	5.8235	7	7	6	17.8	17.8	16.3	56.891	912090000	27	0.347008	0.36475	-0.21085	-0.931888	0.724603	0.0522391	6.35454	1.96368	1.22263	0.245547	5.8235	3.90027	Q8BGJ5;Q922I7;P17225;Q8CB58;E9QMW9;F7DCW4;F7AXP1;E9Q0W3;F7C521	Polypyrimidine tract-binding protein 1	Ptbp1
24	27.6422	27.5094	24.7668	25.5201	20.8262	23.1847	22.9886	22.2444	27.5758	25.1435	22.0054	22.6165	4.9593	5	5	5	4.8	4.8	4.8	100.36	501880000	8	1.62261	0.0494194	2.43236	6.35957	1.3753	0.0259841	5.57035	4.71603	2.23967	0.0897391	4.95936	13.1206	E9Q6M7;Q80U78;Q80U58;Q80U58-2;Q80U58-3;Q3TQ29;Q3UR91;Q3TTW5;Q80U78-2;Q80U78-3;F6YD01;A8WHM8	Pumilio homolog 1;Pumilio homolog 2	Pum1
25	26.9336	28.125	21.6543	20.9146	18	18	22.435	26.6292	27.5293	21.2844	18	24.5321	2.9972	7	7	7	12.6	12.6	12.6	53.478	535660000	13	1.90751	0.0602632	6.24485	8.90623	2.4106	0.0344828	9.5293	15.9968	0.518622	0.404548	2.99718	1.3748	P32037	Solute carrier family 2, facilitated glucose transporter member 3	Slc2a3
26	27.3318	27.6595	28.4034	28.7482	25.236	24.8284	24.0103	25.1768	27.4957	28.5758	25.0322	24.5936	2.9021	10	10	7	26.5	26.5	18.3	39.025	1311000000	23	1.34456	0.0416842	-1.08017	-4.54095	1.95534	0.0195039	2.46344	9.41974	1.38804	0.225273	2.90211	4.79032	Q3TWW8		Srsf6
27	27.3348	27.3227	28.1502	28.8551	23.7001	18	21.8517	24.0261	27.3287	28.5027	20.85	22.9389	4.38985	10	10	10	39.9	39.9	39.9	27.744	1155100000	45	1.09934	0.0768	-1.17394	-3.3303	0.821289	0.0450086	6.47868	2.27319	1.25015	0.241892	4.38985	4.03772	Q6PDM2;H7BX95;Q6PDM2-3;Q6PDM2-2;F7AI47;F6QXN3	Serine/arginine-rich splicing factor 1	Srsf1
28	27.1809	27.4184	28.0256	28.0127	22.7056	20.997	22.1636	22.9631	27.2996	28.0191	21.8513	22.5633	4.7363	20	20	19	22.7	22.7	21.6	108.18	897400000	44	1.58078	0.0464242	-0.719494	-6.04931	1.61698	0.0263455	5.4484	6.31701	2.11561	0.0921429	4.73635	11.3578	Q569Z6;Q8BZN7;F6YSQ2;F6YH92;F7AB07	Thyroid hormone receptor-associated protein 3	Thrap3
29	27.203	27.3516	26.4063	27.0343	21.9816	21.3799	23.4456	18	27.2773	26.7203	21.6807	20.7228	6.5545	2	2	2	9	9	9	44.355	570440000	11	0.645002	0.14972	0.557015	1.72614	2.51544	0.0425532	5.59659	18.0603	0.860562	0.282394	6.55454	2.4064	Q8QZY9	Splicing factor 3B subunit 4	Sf3b4
30	27.1392	27.4135	28.0304	28.537	23.7161	24.4945	24.1484	26.5866	27.2764	28.2837	24.1053	25.3675	1.90885	10	10	9	31.1	31.1	31.1	30.817	1147000000	45	1.13702	0.0759417	-1.00735	-3.49689	1.782	0.0215706	3.17104	7.68361	0.585034	0.382453	1.90883	1.55593	Q8BL97;Q8BL97-4;Q8BL97-2;Q8BL97-3	Serine/arginine-rich splicing factor 7	Srsf7
31	26.9198	27.512	27.8398	27.7356	23.9039	23.9786	24.882	25.5484	27.2159	27.7877	23.9413	25.2152	2.0007	5	5	5	25.8	25.8	25.8	25.476	894290000	26	0.704347	0.135773	-0.571801	-1.90186	2.08595	0.0192308	3.27467	10.9721	1.33511	0.226229	2.00071	4.48828	Q62093	Serine/arginine-rich splicing factor 2	Srsf2
32	26.3948	27.7233	26.4463	28.0005	24.5959	25.3089	25.5834	24.7085	27.059	27.2234	24.9524	25.1459	1.9131	13	13	13	35.9	35.9	35.9	54.028	814400000	31	0.0520608	0.799984	-0.164372	-0.160791	0.967612	0.0345432	2.10667	2.79461	0.860295	0.280188	1.9131	2.40548	Q3UEB3-3;Q3UEB3-2;Q3UEB3	Poly(U)-binding-splicing factor PUF60	Puf60
33	26.8956	27.1155	26.9589	27.8839	21.8119	18	25.1873	26.5769	27.0055	27.4214	19.906	25.8821	1.12345	7	7	7	26	26	26	23.656	790370000	34	0.324298	0.373706	-0.415875	-0.874842	1.18505	0.0265035	7.0996	3.71883	0.599766	0.395841	1.12346	1.59712	P27048;P63163	Small nuclear ribonucleoprotein-associated protein B;Small nuclear ribonucleoprotein-associated protein N	Snrpb
34	26.8143	27.0767	25.6199	26.7089	23.0756	21.674	25.2703	25.9828	26.9455	26.1644	22.3748	25.6266	1.31895	13	13	13	34.8	34.8	34.8	53.746	539780000	32	0.526072	0.180969	0.781134	1.39478	1.62937	0.0266243	4.57076	6.41106	1.13201	0.241333	1.31901	3.47441	A2A5R8;Q9DBE7;Q9Z108;A2A5S3	Double-stranded RNA-binding protein Staufen homolog 1	Stau1
35	26.1387	27.3702	24.2367	26.2434	22.7306	24.4385	23.2042	25.0686	26.7544	25.2401	23.5846	24.1364	2.61805	16	10	10	28.9	19.1	19.1	72.399	421120000	17	0.485308	0.19817	1.51442	1.28641	1.02287	0.0341086	3.16989	3.0109	0.842167	0.285588	2.61808	2.34343	Q501J6;Q3U741;Q501J6-2	Probable ATP-dependent RNA helicase DDX17	Ddx17
36	26.4932	26.913	27.3289	27.8356	24.0965	23.7901	23.3995	24.8155	26.7031	27.5823	23.9433	24.1075	2.5956	8	7	7	42.7	42.7	42.7	19.329	701960000	34	0.935079	0.0990628	-0.87919	-2.67251	2.05802	0.0186916	2.75974	10.6205	1.141	0.24414	2.59558	3.51489	P84104;P84104-2;A2A4X6	Serine/arginine-rich splicing factor 3	Srsf3
37	26.2476	26.7451	25.8017	25.8496	23.335	22.5535	23.1227	22.9838	26.4963	25.8256	22.9443	23.0532	3.4431	6	4	4	9.2	6.8	6.8	68.539	345280000	7	0.938202	0.0998987	0.670716	2.68407	1.78039	0.021439	3.5521	7.66908	2.25345	0.0982857	3.44312	13.3322	Q91WJ8;Q3TUE1;Q91WJ8-2	Far upstream element-binding protein 1	Fubp1
38	26.5961	26.261	26.3022	25.969	21.1077	23.0015	21.171	20.9523	26.4286	26.1356	22.0546	21.0617	5.3669	7	7	7	18.9	18.9	18.9	33.509	345330000	21	0.467608	0.213884	0.292974	1.24003	1.3459	0.0251846	4.3739	4.54844	2.85805	0.172	5.36684	26.8269	P47911;E9PUX4	60S ribosomal protein L6	Rpl6
39	25.7293	27.0767	25.2458	24.3045	23.4682	23.8899	22.5237	25.28	26.403	24.7752	23.6791	23.9019	2.50115	6	6	4	26.2	26.2	17.7	38.221	331600000	18	0.730154	0.130888	1.62789	1.98079	1.21414	0.0268794	2.72394	3.85867	0.611609	0.392776	2.50118	1.63052	Q61990;Q61990-3;Q61990-2;P57722;P57722-2;E9Q7D8	Poly(rC)-binding protein 2;Poly(rC)-binding protein 3	Pcbp2
40	25.2722	27.4876	27.3201	27.223	18	18	18	22.2765	26.3799	27.2715	18	20.1382	6.24165	4	4	4	13.9	13.9	13.9	53.102	558000000	18	0.296108	0.386857	-0.891627	-0.804158	1.76883	0.0244364	8.37991	7.56509	0.913034	0.258017	6.24164	2.59188	Q3UIX4;E9Q6E5;D3Z4B0;F6TN80;D6RE22;F6X2U6;B7ZNC5;Q8BV04		Srsf11
41	25.7889	26.9338	26.1516	26.681	22.5116	22.0003	23.1876	24.1295	26.3614	26.4163	22.2559	23.6585	2.7028	6	6	6	15.3	15.3	15.3	59.406	406390000	19	0.0275398	0.911289	-0.0549078	-0.0870593	1.64714	0.0272	4.10542	6.54833	1.16957	0.24053	2.70281	3.64609	Q8VH51;Q8VH51-3;E9Q8F0;Q8VH51-2;F7AA45;B7ZD61;B7ZD63	RNA-binding protein 39	Rbm39
42	26.0395	26.5306	24.9789	24.9991	24.1053	23.4372	23.2258	24.7097	26.285	24.989	23.7713	23.9678	2.3173	3	3	3	7.2	7.2	7.2	68.461	299170000	9	1.46698	0.0437105	1.29608	5.27409	1.58271	0.0250348	2.51379	6.06327	1.0114	0.243612	2.3173	2.96508	Q61545;Q5SUT0;Q5SUS9;Q5SUS8	RNA-binding protein EWS	Ewsr1
43	26.2539	26.2313	26.4215	26.4434	18	24.822	23.9432	21.6048	26.2426	26.4325	21.411	22.774	3.4686	7	7	7	20.5	20.5	20.5	47.153	388910000	16	2.16814	0.0651915	-0.189796	-12.0739	0.534134	0.0690964	4.83165	1.41649	1.01178	0.246	3.46867	2.96658	Q9D8E6	60S ribosomal protein L4	Rpl4
44	25.5064	26.814	26.5144	26.7665	24.4432	23.5689	23.7844	25.1733	26.1602	26.6405	24.0061	24.4789	1.68135	8	8	8	16.1	16.1	16.1	69.448	463210000	21	0.263078	0.402447	-0.480233	-0.721276	0.952953	0.0359141	2.15414	2.73913	0.657614	0.378581	1.68137	1.76285	Q8C2Q3;E9QL13;Q8C2Q3-2;J3QN51;J3QPT3;B0LM42;F7BGR7;J3QQ01	RNA-binding protein 14	Rbm14
45	25.2937	26.8591	26.4644	26.8196	23.5543	24.7346	24.0763	24.5315	26.0764	26.642	24.1444	24.3039	1.7725	7	6	6	18.6	16.5	16.5	42.161	456070000	25	0.256481	0.406884	-0.565575	-0.704688	0.72695	0.0525246	1.93199	1.9709	0.791305	0.301929	1.77247	2.17451	Q91VM5;Q9WV02;A2AFI4;Q9WV02-2;A2AFI3	RNA binding motif protein, X-linked-like-1;RNA-binding motif protein, X chromosome;RNA-binding motif protein, X chromosome, N-terminally processed	Rbmxl12
46	25.5964	26.504	27.9364	28.5426	21.1508	22.8216	20.1196	22.9102	26.0502	28.2395	21.9862	21.5149	4.5353	16	15	15	24.5	23.3	23.3	106	812510000	36	1.24497	0.0543316	-2.18927	-4.01158	1.29577	0.0242519	4.06399	4.27459	1.0426	0.248242	4.53531	3.09102	Q8K019;Q8K019-2;Q8K019-3;F8WI22	Bcl-2-associated transcription factor 1	Bclaf1
47	25.4988	26.5643	26.2446	26.2132	25.5038	24.6315	24.2278	23.3728	26.0315	26.2289	25.0677	23.8003	2.23125	5	5	5	29.9	29.9	29.9	17.779	408030000	19	0.126806	0.567759	-0.19729	-0.370167	0.528032	0.0697935	0.963964	1.40005	1.08454	0.234	2.23129	3.26657	Q8BP67;E9Q132;F6RSK3	60S ribosomal protein L24	Rpl24
48	25.7703	26.2453	26.0207	26.0364	20.4933	23.2998	24.6523	25.2342	26.0078	26.0286	21.8966	24.9432	1.06455	5	5	5	15.7	15.7	15.7	61.363	351320000	11	0.0276076	0.913072	-0.0207386	-0.0872678	0.99202	0.035195	4.11129	2.88873	0.978037	0.244404	1.06455	2.83454	O88874;Q3U3M5	Cyclin-K	Ccnk
49	24.8917	26.9398	26.9862	27.45	18	22.8234	18	21.0612	25.9158	27.2181	20.4117	19.5306	6.38515	6	5	5	28.3	24.9	24.9	30.891	485750000	13	0.467747	0.214507	-1.30239	-1.24039	0.76837	0.0493259	5.50404	2.1007	1.13041	0.238591	6.38513	3.46721	O35326;Q9D8S5	Serine/arginine-rich splicing factor 5	Srsf5
50	25.5091	26.1476	27.0783	27.4395	18	18	18	22.1612	25.8284	27.2589	18	20.0806	5.74775	9	9	9	28.5	28.5	28.5	50.421	450500000	22	1.22261	0.0531937	-1.43054	-3.90019	2.78022	0.0412222	7.82835	24.5227	0.950682	0.264807	5.74775	2.7306	Q8BVY0		Rsl1d1
51	25.5098	26.1397	26.45	25.7769	24.2325	23.6105	18	23.9802	25.8248	26.1135	23.9215	20.9901	4.83465	3	3	3	27.9	27.9	27.9	15.798	319940000	14	0.225417	0.434476	-0.288684	-0.626264	1.30049	0.024342	1.90321	4.29979	0.603623	0.396626	4.83461	1.60797	P61358;A2A4Q0;E9PV49	60S ribosomal protein L27	Rpl27
52	25.1952	26.3619	25.9171	26.0557	18	22.805	18	22.2648	25.7785	25.9864	20.4025	20.1324	5.64615	6	6	4	5.5	5.5	3.8	163.68	270140000	10	0.120724	0.57139	-0.207829	-0.353786	0.791304	0.0487025	5.37607	2.17451	0.902514	0.262211	5.64619	2.55397	Q14AX6;Q14AX6-3;Q14AX6-2;Q04735;Q04899;O35495;P11440;P49615;P97377;Q3V3A1;Q80YP0;Q64261;P30285;D3Z2T9;Q99J95-3;E9Q9E4;E9PZX7;P97377-2;O35495-3;O35495-2;Q8K0D0-2;Q3V3A1-3;E3W997;E9PVC7;Q04735-2	Cyclin-dependent kinase 12	Cdk12
53	25.1307	26.3349	25.7146	24.5648	24.9456	25.7948	24.0374	22.4089	25.7328	25.1397	25.3702	23.2232	2.50965	5	5	5	14.7	14.7	14.7	38.676	314580000	21	0.259568	0.405557	0.593117	0.712453	0.173063	0.329559	0.362592	0.492148	0.881176	0.2704	2.50968	2.47821	P07356;B0V2N8;B0V2N7;B0V2N5	Annexin A2	Anxa2
54	25.1464	26.1608	26.9417	27.8422	20.8983	18	24.4439	18	25.6536	27.392	19.4491	21.2219	4.43165	8	8	8	9.7	9.7	9.7	145.81	506450000	15	0.905049	0.103246	-1.73836	-2.56307	1.2508	0.0274638	6.20443	4.04105	0.512598	0.407457	4.43161	1.35871	Q99NB9;G5E866	Splicing factor 3B subunit 1	Sf3b1
55	24.957	26.1651	25.7337	24.3827	18	18	23.6096	18	25.5611	25.0582	18	20.8048	4.75625	4	4	4	37.8	37.8	37.8	13.281	198280000	8	0.197383	0.461446	0.502791	0.554843	2.19914	0.0229885	7.561	12.5171	0.621184	0.397247	4.75618	1.65771	P62315	Small nuclear ribonucleoprotein Sm D1	Snrpd1
56	25.2139	25.8896	25.1582	24.716	19.0728	18	23.0663	22.7845	25.5517	24.9371	18.5364	22.9254	2.62635	4	4	4	5.7	5.7	5.7	98.197	182640000	7	0.572938	0.167087	0.614686	1.52241	2.09333	0.02	7.01538	11.0669	1.72411	0.158154	2.62639	7.17527	Q3UJB0		Sf3b2
57	25.0436	25.9923	24.4603	24.6916	18	18	20.2532	20.4457	25.5179	24.5759	18	20.3494	5.1685	5	5	4	5.2	5.2	4.1	118.55	154190000	9	0.713444	0.131799	0.942024	1.9295	2.40262	0.0333333	7.51798	15.8496	2.06272	0.1032	5.16857	10.6789	Q5SFM8;Q5SFM8-3;Q5SFM8-2	RNA-binding protein 27	Rbm27
58	24.8325	26.136	23.0514	23.4661	22.06	22.4702	21.8765	23.5352	25.4842	23.2587	22.2651	22.7058	2.7784	2	2	2	3.5	3.5	3.5	65.592	150090000	4	1.08155	0.076436	2.22549	3.25379	1.37448	0.0258814	3.21919	4.71131	0.924622	0.260203	2.77845	2.63406	Q8JZW4;Q9Z140;Q8BT60;Q1RLL3;Q8BLR2;P59108;Q0VE82;Q9DC53;E9Q1V2;Q9D6C8;Q3UYN2;B2RS65	Copine-5;Copine-6;Copine-3;Copine-9;Copine-4;Copine-2;Copine-7;Copine-8	Cpne5
59	25.3451	25.5331	25.5637	25.8732	18	18	22.8893	22.7272	25.4391	25.7185	18	22.8083	2.63085	9	9	9	17	17	17	105.69	216950000	15	0.580523	0.167583	-0.279412	-1.5434	3.7969	0.1855	7.43906	79.1406	2.65391	0.110571	2.63081	21.1949	Q0P678;G3X8T2;H3BIW0;Q0P678-2;H3BKL4;H3BJJ9;H3BJN4	Zinc finger CCCH domain-containing protein 18	Zc3h18
60	25.3566	25.4113	26.7656	26.8385	23.4956	22.4626	23.5433	24.9432	25.3839	26.8021	22.9791	24.2432	1.1407	3	3	3	14.3	14.3	14.3	33.558	383770000	12	2.98684	0.2032	-1.41804	-31.1232	1.36378	0.0255781	2.40489	4.64975	0.610872	0.390782	1.1407	1.62843	Q9Z130;F6VQH5;D3YTQ3	Heterogeneous nuclear ribonucleoprotein D-like	Hnrpdl
61	25.0168	25.6017	26.3965	27.5359	20.6882	20.8675	22.9755	24.907	25.3092	26.9662	20.7779	23.9413	1.368	3	3	3	13.6	13.6	13.6	28.024	411110000	11	0.911775	0.0994239	-1.65695	-2.58732	2.34425	0.030303	4.53143	14.8131	0.511471	0.407902	1.36798	1.3557	P62918	60S ribosomal protein L8	Rpl8
62	24.3797	26.2154	22.4585	26.5404	18	18	18	23.9641	25.2976	24.4995	18	20.9821	4.3155	4	4	4	12	12	12	57.401	219480000	12	0.121785	0.571504	0.798134	0.356652	1.81098	0.0191083	7.29759	7.95078	0.521733	0.411376	4.31553	1.38314	Q9ESX5;B7ZCL7;F6S1S5;A2AN81;F6YUI5	H/ACA ribonucleoprotein complex subunit 4	Dkc1
63	24.9607	25.5786	25.5331	26.2155	18	19.5037	18	19.0871	25.2696	25.8743	18.7518	18.5435	6.7261	7	7	7	12.7	12.7	12.7	63.294	210540000	16	0.495594	0.19624	-0.60461	-1.31355	1.81816	0.0194805	6.51781	8.01832	2.06904	0.106759	6.72611	10.7579	Q8C854;Q8C854-3;G8JL68;A2ATP5;A2ATP6;F6XJA1;Q8C854-1;Q8C854-2	Myelin expression factor 2	Myef2
64	25.0042	25.5163	23.0447	25.7838	21.5046	21.0444	21.0475	21.9965	25.2602	24.4142	21.2745	21.522	3.73825	4	4	4	18.9	18.9	18.9	28.68	159560000	9	0.217907	0.442404	0.845999	0.607204	2.13216	0.0212766	3.98574	11.579	1.69519	0.15517	3.73827	6.9334	P62754	40S ribosomal protein S6	Rps6
65	24.5995	25.8724	24.6719	24.2334	18	18	18	21.8134	25.2359	24.4526	18	19.9067	5.32925	5	3	3	23.6	14.9	14.9	37.497	136990000	7	0.43812	0.231365	0.783252	1.16354	2.11644	0.0204082	7.23593	11.3689	0.929297	0.262427	5.32923	2.6512	P60335	Poly(rC)-binding protein 1	Pcbp1
66	24.3891	25.9497	25.4881	24.602	22.4492	18	22.9128	23.9139	25.1694	25.045	20.2246	23.4134	1.75605	7	7	7	28.4	28.4	28.4	22.591	188730000	10	0.0445819	0.829893	0.124397	0.138633	0.767362	0.0491889	4.94481	2.09749	0.701831	0.343752	1.75607	1.89425	Q6ZWN5;F7CJS8;D3YWH9;Q9CXW7;D3Z673;D3YUV6	40S ribosomal protein S9	Rps9
67	24.8287	25.1399	25.5554	23.2801	23.4326	24.1321	24.4717	22.6391	24.9843	24.4177	23.7824	23.5554	1.4289	5	5	5	10.2	10.2	10.2	64.464	185770000	3	0.173548	0.50447	0.566556	0.493408	1.05447	0.0330945	1.20194	3.13996	0.578388	0.381394	1.42891	1.53748	Q9D6Z1;A2APD7;E0CXZ0;F6USW7;F6U250;F7CHP9;F6V095;F7CHQ7	Nucleolar protein 56	Nop56
68	24.6514	25.2698	25.9038	25.3438	23.1527	22.97	21.8931	22.3004	24.9606	25.6238	23.0613	22.0968	2.86385	5	5	5	16.7	16.7	16.7	31.231	198770000	11	0.59718	0.169209	-0.66318	-1.58986	1.55863	0.0247882	1.89929	5.89068	1.78761	0.164	2.86385	7.73466	P25444;F6YTZ4;J3QM94;L7N240;D3Z659;D3YVC1;E9Q1N8;J3QMG5;D3YWJ3;L7N453;D3Z536	40S ribosomal protein S2	Rps2
69	24.479	25.335	24.3235	24.7031	19.922	18	20.8831	22.1228	24.907	24.5133	18.961	21.5029	3.40405	6	6	6	17.2	17.2	17.2	51.991	121510000	7	0.31072	0.376913	0.393651	0.840789	1.52425	0.0236244	5.94597	5.65208	1.34061	0.229507	3.404	4.51885	Q62376;Q62376-2	U1 small nuclear ribonucleoprotein 70 kDa	Snrnp70
70	24.5056	25.2925	25.546	25.8039	24.5722	24.449	23.0367	24.1441	24.8991	25.6749	24.5106	23.5904	1.30865	6	6	6	35.5	35.5	35.5	17.718	247480000	15	0.695095	0.136154	-0.775881	-1.87395	0.364285	0.208942	0.38844	0.975412	0.712524	0.327823	1.30866	1.9267	P62270;G3UZW2;F6YVP7;F5H8M6	40S ribosomal protein S18	Rps18
71	24.669	25.1117	25.6663	26.5629	22.838	23.0742	22.2254	23.538	24.8903	26.1146	22.9561	22.8817	2.00865	6	6	6	11.8	11.8	11.8	63.963	248730000	12	0.872754	0.108159	-1.22427	-2.44871	1.78491	0.0185185	1.93425	7.71008	0.99492	0.241585	2.00861	2.90006	Q8R081;G5E924;G3UY38	Heterogeneous nuclear ribonucleoprotein L	Hnrnpl
72	24.4749	25.2214	25.4864	24.9458	19.6789	22.9637	23.2412	18	24.8482	25.2161	21.3213	20.6206	4.22755	5	5	5	26.4	26.4	26.4	24.205	160700000	12	0.293783	0.386256	-0.367922	-0.79833	0.766253	0.050482	3.52684	2.09396	0.599749	0.393881	4.22755	1.59707	P62242	40S ribosomal protein S8	Rps8
73	24.4181	25.2329	25.052	25.0537	21.7282	18	18	23.5645	24.8255	25.0528	19.8641	20.7822	4.04325	3	3	3	15.7	15.7	15.7	23.564	147340000	2	0.198667	0.459228	-0.227376	-0.558132	0.915321	0.036394	4.96137	2.60016	0.54204	0.397628	4.04321	1.43787	Q9CR57	60S ribosomal protein L14	Rpl14
74	24.7087	24.9064	24.5091	23.0187	23.6273	23.932	18	23.0112	24.8075	23.7639	23.7797	20.5056	4.30195	3	3	3	24.5	24.5	24.5	17.364	128660000	13	0.523688	0.181994	1.04362	1.38838	1.52539	0.0237358	1.02784	5.65991	0.641357	0.389011	4.30193	1.7156	Q62241	U1 small nuclear ribonucleoprotein C	Snrpc
75	24.7335	24.8737	24.5913	25.0672	21.2567	18	22.139	21.7067	24.8036	24.8293	19.6283	21.9229	2.88075	5	5	5	10.4	10.4	10.4	64.802	129620000	11	0.0329085	0.889092	-0.0256691	-0.103478	1.06294	0.0332026	5.17524	3.17525	2.21005	0.08256	2.88078	12.6768	Q05CL8;A2AMD0	La-related protein 7	Larp7
76	24.327	24.8442	25.8626	26.2823	18	21.6506	18	18	24.5856	26.0724	19.8253	18	6.5856	5	5	5	11.2	11.2	11.2	80.581	197080000	9	1.33073	0.0409655	-1.48686	-4.46402	0.910354	0.036178	4.76031	2.58218	2.81286	0.1548	6.5856	25.4642	Q91YK2;D6RDD0	Ribosomal RNA processing protein 1 homolog B	Rrp1b
77	23.9795	25.1092	23.165	21.4357	21.0475	20.6571	21.5072	23.9111	24.5444	22.3004	20.8523	22.7092	1.8352	4	4	4	7.6	7.6	7.6	52.264	87554000	9	0.790758	0.122742	2.24404	2.17273	1.59834	0.0254141	3.69208	6.17781	0.521262	0.409647	1.83522	1.38187	P61620;Q9JLR1;A2ATT9	Protein transport protein Sec61 subunit alpha isoform 1;Protein transport protein Sec61 subunit alpha isoform 2	Sec61a1
78	24.3752	24.7041	24.6568	24.949	22.5082	23.0324	22.1779	23.2178	24.5397	24.8029	22.7703	22.6979	1.8418	1	1	1	8.1	8.1	8.1	14.552	136980000	3	0.450933	0.220446	-0.263273	-1.19666	1.53389	0.0238483	1.76932	5.71813	1.11008	0.233289	1.84177	3.37712	Q6ZWV7	60S ribosomal protein L35	Rpl35
79	24.4481	24.5455	18	25.785	18	18	22.8461	18	24.4968	21.8925	18	20.423	4.07375	5	5	5	30.1	30.1	30.1	20.732	112730000	8	0.242318	0.423265	2.60429	0.669003	4.25067	0.25	6.49677	133.45	0.629303	0.391802	4.07373	1.68091	P62717;F6YJW4	60S ribosomal protein L18a	Rpl18a
80	24.4237	24.5087	24.9457	26.5349	18	18	18	18	24.4662	25.7403	18	18	6.4662	11	11	11	15.5	15.5	15.5	84.213	175920000	15	0.601196	0.170341	-1.27409	-1.60114	4.36503	0.242	6.46622	152.23	4.36503	0	6.46622	152.23	Q8CGC6;REV__J3QQ43;REV__Q3UGM2;REV__K3W4R8	RNA-binding protein 28	Rbm28
81	24.2013	24.688	24.8376	25.7781	21.1304	21.2417	21.3465	23.7069	24.4446	25.3078	21.1861	22.5267	1.91795	5	5	5	23	23	23	24.146	154980000	10	0.611581	0.164122	-0.863263	-1.63044	2.2353	0.0253165	3.25859	13.0541	0.597782	0.39002	1.91791	1.59155	Q9CZM2;E9QAZ2;B8JKK2;E9Q1X1	60S ribosomal protein L15;Ribosomal protein L15	Rpl15
82	24.1585	24.722	24.2231	24.0899	18	24.9388	22.109	22.9568	24.4402	24.1565	21.4694	22.5329	1.90735	1	1	1	1.9	1.9	1.9	77.308	128660000	7	0.366187	0.357815	0.283755	0.980214	0.315786	0.226559	2.97085	0.853491	1.19109	0.242718	1.90733	3.74748	Q08189	Protein-glutamine gamma-glutamyltransferase E;Protein-glutamine gamma-glutamyltransferase E 50 kDa catalytic chain;Protein-glutamine gamma-glutamyltransferase E 27 kDa non-catalytic chain	Tgm3
83	23.934	24.7654	24.8751	25.973	18	18	18	22.4896	24.3497	25.4241	18	20.2448	4.1049	4	4	4	20	20	20	31.419	147070000	6	0.586548	0.166444	-1.07431	-1.56015	2.37071	0.03125	6.34971	15.2744	0.669608	0.373614	4.10492	1.79806	P14148;F6XI62	60S ribosomal protein L7	Rpl7
84	23.7408	24.8899	23.435	18	18	23.0896	18	21.2341	24.3154	20.7175	20.5448	19.617	4.6983	2	2	2	21.2	21.2	21.2	11.599	67841000	4	0.48868	0.197912	3.59779	1.29529	0.544767	0.0685641	3.77051	1.44527	0.952597	0.26715	4.69827	2.73779	Q9D2Q8	Protein S100-A14	S100a14
85	24.1403	24.4143	24.8166	24.6316	22.8189	21.8645	22.6251	18	24.2773	24.7241	22.3417	20.3126	3.96475	2	2	2	12.8	12.8	12.8	13.293	114080000	4	0.943384	0.100322	-0.446785	-2.70333	1.22235	0.0269751	1.9356	3.89891	0.639924	0.386838	3.96476	1.71146	Q9D1R9;D3YWC0	60S ribosomal protein L34	Rpl34
86	23.8903	24.6143	24.3518	25.693	22.0326	24.2722	18	19.0516	24.2523	25.0224	23.1524	18.5258	5.7265	4	4	4	8.6	8.6	8.6	52.107	141980000	7	0.378202	0.274755	-0.77009	-1.01058	0.348093	0.21618	1.09992	0.93462	1.91363	0.157667	5.7265	8.97044	P28659;P28659-4;P28659-2;P28659-3	CUGBP Elav-like family member 1	Celf1
87	23.5237	24.977	22.8204	23.8918	18	22.833	22.4372	23.3636	24.2504	23.3561	20.4165	22.9004	1.34995	1	1	1	16.9	16.9	16.9	6.6478	91999000	4	0.370296	0.352694	0.894258	0.990589	0.571823	0.0637629	3.83385	1.51933	0.588867	0.386095	1.34994	1.56661	P62862;Q642K5	40S ribosomal protein S30	Fau
88	24.763	23.6354	24.0675	23.3034	22.2005	20.5353	18	22.2816	24.1992	23.6854	21.3679	20.1408	4.0584	4	4	4	4.7	4.7	4.7	96.428	80874000	5	0.276265	0.397367	0.513783	0.754394	0.973151	0.0346502	2.83137	2.81577	0.681495	0.365585	4.05846	1.83328	Q9ESV0;F8WJA0	ATP-dependent RNA helicase DDX24	Ddx24
89	24.0922	24.1931	24.3888	18	23.4843	23.0538	22.9698	18	24.1426	21.1944	23.2691	20.4849	3.65775	2	2	2	13	13	13	21.423	87688000	2	0.343399	0.365113	2.94822	0.922813	1.23297	0.0272662	0.873554	3.95144	0.554469	0.395009	3.65775	1.47169	Q9CPR4;Q6ZWZ7;B2RY53	60S ribosomal protein L17	Rpl17
90	23.7826	24.4812	24.6618	25.4	18	18	21.0704	21.4552	24.1319	25.0309	18	21.2628	2.8691	4	4	4	22.1	22.1	22.1	17.258	113740000	6	0.659781	0.14771	-0.89902	-1.76919	2.49089	0.0392157	6.13187	17.5545	1.72637	0.161255	2.86903	7.19447	P61255;B1ARA3;B1ARA5;K4DI68	60S ribosomal protein L26	Rpl26
91	23.271	24.9028	23.4595	24.0573	18	18	18	18	24.0869	23.7584	18	18	6.0869	3	3	3	6.4	6.4	6.4	69.12	70483000	7	0.129744	0.56585	0.328505	0.378049	1.75701	0.024	6.08691	7.46016	1.75701	0.167837	6.08691	7.46016	Q8BZX4-2;Q8BZX4	Splicing regulatory glutamine/lysine-rich protein 1	Srek1
92	23.7401	24.3154	24.4564	24.3061	21.2656	20.904	21.4394	22.4455	24.0278	24.3813	21.0848	21.9425	2.0853	2	2	2	13.3	13.3	13.3	23.466	91689000	4	0.447914	0.221197	-0.353484	-1.18884	1.88376	0.017844	2.9429	8.66148	1.15931	0.237667	2.08531	3.59854	P84099;A2A547	60S ribosomal protein L19	Rpl19
93	23.761	24.2444	24.0859	23.0739	23.7495	18	21.0789	22.886	24.0027	23.5799	20.8747	21.9825	2.02025	2	2	2	3.3	3.3	3.3	73.742	84796000	4	0.276079	0.396458	0.4228	0.753928	0.407201	0.105424	3.12795	1.08425	0.786812	0.299803	2.02026	2.15994	Q9WVR4;Q6P5B5;Q61584;P35922;Q61584-2;P35922-9;P35922-8;E9QAS9;P35922-3;E9QAT0;D3Z6U8;P35922-7;E9QNF5;P35922-2;Q6AXB7;Q61584-5;E9QAS8;Q61584-6;Q61584-4;Q61584-7;Q61584-3	Fragile X mental retardation syndrome-related protein 2;Fragile X mental retardation syndrome-related protein 1;Fragile X mental retardation protein 1 homolog	Fxr2
94	23.5418	24.4512	21.6697	22.8329	19.7421	18	18	18	23.9965	22.2513	18.8711	18	5.9965	2	2	2	6	6	6	50.606	46833000	2	0.848206	0.113271	1.7452	2.36399	1.45791	0.0264803	5.12545	5.21637	2.24409	0.0938182	5.99648	13.1881	F8WHC5;Q8BI46;A2RTL5	Arginine/serine-rich coiled-coil protein 2	Rsrc2
95	23.6112	24.3425	24.0246	22.3797	21.5252	21.6122	18	18	23.9768	23.2021	21.5687	18	5.97685	3	3	3	4.7	4.7	4.7	88.846	62833000	7	0.318658	0.373085	0.774699	0.860692	1.64613	0.0269091	2.40815	6.54044	2.42932	0.0910588	5.97684	16.3472	Q62318;Q62318-2	Transcription intermediary factor 1-beta	Trim28
96	23.8532	24.0842	21.9848	23.5724	18	18	19.5988	20.357	23.9687	22.7786	18	19.9779	3.9908	4	3	3	4.3	3.2	3.2	114.14	51700000	3	0.558814	0.169879	1.19006	1.48357	3.42698	0.106	5.96868	51.6852	2.0124	0.099871	3.99076	10.0697	Q6NZN0;E9PUF4;Q6NZN0-5;E9Q640;Q6NZN0-3;Q6NZN0-4;Q6NZN0-2;E9PYZ7	RNA-binding protein 26	Rbm26
97	23.3354	24.5999	25.3924	24.9188	18	18	21.8427	22.1031	23.9676	25.1556	18	21.9729	1.99475	2	2	2	5.8	5.8	5.8	51.45	120040000	5	0.656497	0.148466	-1.18796	-1.75958	1.95708	0.0196562	5.96762	9.43889	1.04238	0.24576	1.99469	3.09013	Q5SUF2;Q5SUF2-3;Q5SUF2-2	Luc7-like protein 3	Luc7l3
98	23.9495	23.7949	24.1238	25.2088	18	18	18	18	23.8722	24.6663	18	18	5.8722	3	3	3	11.6	11.6	11.6	36.938	87815000	7	0.546225	0.171864	-0.794125	-1.44923	3.76148	0.164889	5.8722	75.9776	3.76148	0	5.8722	75.9776	Q920Q6;Q920Q6-3;Q920Q6-2;B1AT10;B1AT13	RNA-binding protein Musashi homolog 2	Msi2
99	23.3852	24.1831	22.9939	23.0453	23.0176	23.1511	22.8073	18	23.7842	23.0196	23.0844	20.4036	3.3805	12	1	1	27.7	1.6	1.6	59.698	72159000	1	0.707817	0.136743	0.764543	1.91238	0.646365	0.0531654	0.699837	1.73009	0.523341	0.408746	3.38054	1.38745	E9Q4Q2;Q64213-2;Q64213-3;F8WHF9;D6RDB7;F6Z9W2	Splicing factor 1	Sf1
100	22.6801	24.8477	23.192	24.1622	18	18	18	18	23.7639	23.6771	18	18	5.7639	3	3	3	4.2	4.2	4.2	88.188	65270000	5	0.0230046	0.926994	0.086751	0.0730588	1.47385	0.0269511	5.76387	5.31822	1.47385	0.182571	5.76387	5.31822	Q587J6;G3UYN0	LINE-1 type transposase domain-containing protein 1	L1td1
101	22.0018	25.4457	25.5624	25.6978	18	18	20.5536	18	23.7237	25.6301	18	19.2768	4.44695	8	8	8	16.5	16.5	16.5	70.67	155410000	12	0.415814	0.245669	-1.90639	-1.10625	1.09788	0.0338667	5.72371	3.32396	0.760104	0.312575	4.44692	2.07445	P29341;Q9D4E6;Q62029;Q6PHQ9;Q91YZ8;D3Z5M2;A3KFU5;A3KFU8;F6ZAX1;A2A5N3	Polyadenylate-binding protein 1	Pabpc1
102	23.0352	24.226	23.9902	23.3681	18	18	18	18	23.6306	23.6791	18	18	5.6306	2	2	2	6.4	6.4	6.4	37.535	55709000	5	0.0227775	0.925191	-0.048604	-0.0723545	1.95871	0.0199683	5.63058	9.4569	1.95871	0.132686	5.63058	9.4569	Q8R0F5	RNA-binding motif protein, X-linked 2	Rbmx2
103	23.1767	24.0803	23.8834	23.8115	20.6323	18	18	18	23.6285	23.8475	19.3162	18	5.6285	3	3	3	8.9	8.9	8.9	46.582	59042000	7	0.169543	0.508774	-0.218911	-0.483004	1.04456	0.0328803	4.3124	3.09905	2.19508	0.0793846	5.62854	12.4581	Q7TNC4;E9Q715;E9PX54;Q7TNC4-2;Q7TNC4-3;Q05CX5;Q7TNC4-4;Q9CYI4;D3Z765;Q9CYI4-2	Putative RNA-binding protein Luc7-like 2	Luc7l2
104	23.1605	24.0089	20.9512	20.7383	18	18	21.0319	22.5345	23.5847	20.8447	18	21.7832	1.8015	2	2	2	7.6	7.6	7.6	46.132	38253000	4	1.61006	0.047875	2.73993	6.26499	2.24261	0.025641	5.5847	13.1655	0.764379	0.315524	1.80152	2.08801	Q8BG81;Q3UDD3;F6VR84	Polymerase delta-interacting protein 3	Poldip3
105	22.8455	24.1681	24.4643	23.9028	22.0291	22.5177	22.4463	21.714	23.5068	24.1836	22.2734	22.0801	1.42665	3	3	3	14.4	14.4	14.4	26.674	84658000	6	0.351003	0.359566	-0.676755	-0.941941	0.65301	0.0534459	1.23336	1.74941	0.699499	0.342503	1.42664	1.88721	P62908;D3YV43	40S ribosomal protein S3	Rps3
106	23.9691	22.9407	25.8293	18	21.676	23.6343	21.9967	18	23.4549	21.9147	22.6551	19.9984	3.45655	1	1	1	9.9	9.9	9.9	11.451	104650000	1	0.134259	0.566231	1.5403	0.39012	0.263818	0.252243	0.799769	0.723136	0.627286	0.390348	3.45657	1.67513	O70404	Vesicle-associated membrane protein 8	Vamp8
107	23.8944	22.9949	24.4783	24.7923	22.0189	18	21.2923	18	23.4447	24.6353	20.0095	19.6461	3.7985	3	3	3	13.8	13.8	13.8	24.916	83198000	3	0.887234	0.100768	-1.19068	-2.49957	0.624887	0.0541514	3.43523	1.66828	0.807034	0.295679	3.79852	2.22596	P53026;Q5XJF6;D6RE43;D3YXT2	60S ribosomal protein L10a;Ribosomal protein	Rpl10a
108	23.3617	23.3847	25.1306	25.8946	21.6404	18	21.9131	22.2247	23.3732	25.5126	19.8202	22.0689	1.3043	2	2	2	8.4	8.4	8.4	46.109	132970000	4	1.51619	0.0428531	-2.13941	-5.59745	0.720791	0.0533514	3.55302	1.95197	1.85255	0.188	1.30432	8.34958	P27659	60S ribosomal protein L3	Rpl3
109	22.236	24.2923	22.3161	19.0784	21.5459	18	18	21.9697	23.2642	20.6972	19.773	19.9849	3.2793	13	2	2	21.1	1.5	1.5	73.427	38428000	2	0.505007	0.191398	2.56688	1.3385	0.637152	0.0542932	3.49121	1.70346	0.552761	0.395542	3.27929	1.46703	Q62095	ATP-dependent RNA helicase DDX3Y	Ddx3y
110	22.9298	23.5157	23.7562	23.2881	21.082	18	18	22.0866	23.2227	23.5221	19.541	20.0433	3.17945	2	2	2	15.2	15.2	15.2	17.804	51068000	3	0.293894	0.387159	-0.299459	-0.798608	0.84326	0.0410173	3.68173	2.34714	0.579395	0.383152	3.17942	1.54027	P35979;D3YX33	60S ribosomal protein L12	Rpl12
111	22.9433	23.3944	22.4723	23.5183	22.71	21.9611	22.0961	18	23.1688	22.9953	22.3355	20.048	3.1208	1	1	1	7.8	7.8	7.8	13.015	52352000	3	0.102707	0.596276	0.173539	0.304677	0.705805	0.0529223	0.833328	1.90628	0.570129	0.38382	3.12082	1.51465	P62855	40S ribosomal protein S26	Rps26
112	22.9798	23.2412	23.9927	24.134	18	18	18	18	23.1105	24.0633	18	18	5.1105	1	1	1	2.1	2.1	2.1	50.947	53290000	3	1.62962	0.0498211	-0.952866	-6.413	3.18462	0.0645217	5.1105	39.093	3.18462	0.258	5.1105	39.093	Q99J72;H3BL97;Q99J72-3;H3BJQ3;Q99J72-4;H3BKE5;Q99J72-2;E9QMH1;H3BJ44;H3BJL0	DNA dC->dU-editing enzyme APOBEC-3	Apobec3
113	21.6585	24.5568	23.818	22.4881	18	23.4394	20.9196	18	23.1076	23.1531	20.7197	19.4598	3.64785	1	1	1	4.1	4.1	4.1	35.755	62019000	13	0.00883908	0.981691	-0.0454378	-0.028498	0.284434	0.242202	2.38795	0.774889	0.661222	0.371743	3.64783	1.77341	Q8CGR7;Q8R093	Uridine phosphorylase 2	Upp2
114	23.5466	22.5362	25.2275	24.7888	18	18	18	18	23.0414	25.0082	18	18	5.0414	6	6	6	34.4	34.4	34.4	22.72	86606000	11	1.15326	0.0721379	-1.96673	-3.57072	2.00464	0.0172414	5.04142	9.97884	2.00464	0.109455	5.04142	9.97884	Q8K3Y3;H3BLC6;H3BL11;H3BK51	Protein lin-28 homolog A	Lin28a
115	21.8387	24.1035	23.56	18	18	23.9726	21.5075	18	22.9711	20.78	20.9863	19.7538	3.21735	1	1	1	16.4	16.4	16.4	8.4556	53586000	3	0.266525	0.39876	2.19112	0.729939	0.223519	0.282725	1.98479	0.621451	0.579729	0.384926	3.21736	1.5412	D3Z2Y6;Q9D708		S100a16
116	22.6958	23.2081	21.8679	21.3821	18	18	18.9982	18	22.952	21.625	18	18.4991	4.45285	2	2	2	9.5	9.5	9.5	23.474	23569000	4	1.19346	0.0598769	1.32699	3.75879	2.57429	0.0454545	4.95198	19.332	1.80954	0.171289	4.45288	7.93735	Q9CY66;D3YZ09;Q9CY66-3;Q9CY66-2	H/ACA ribonucleoprotein complex subunit 1	Gar1
117	21.8042	23.9026	21.8488	23.813	20.4091	20.6202	18	21.5071	22.8534	22.8309	20.5146	19.7536	3.09985	3	2	2	8.3	6.2	6.2	42.761	43843000	2	0.00483831	0.989372	0.0225182	0.0156687	0.804601	0.046	2.33878	2.21795	0.570975	0.385557	3.09989	1.51699	Q99J95;Q99J95-2;B0R021	Cyclin-dependent kinase 9	Cdk9
118	22.7672	22.9334	23.0261	23.2431	18	18	20.7969	18	22.8503	23.1346	18	19.3985	3.45185	2	2	2	1.6	1.6	1.6	218.13	35441000	2	0.762005	0.125941	-0.284346	-2.08047	3.53243	0.123667	4.8503	58.3608	0.877141	0.268254	3.45187	2.46405	Q61464;Q61464-3;Q61464-7;Q61464-2;Q61464-5;E9QKZ7;Q61464-4;E9QML5	Zinc finger protein 638	Zfml
119	22.3394	23.3388	21.7371	23.573	17.8777	18	21.3876	18	22.8391	22.6551	17.9389	19.6938	3.1453	2	2	2	2	2	2	105.72	34874000	2	0.0572857	0.767518	0.184065	0.176113	1.98339	0.0162602	4.90024	9.73402	0.66382	0.376142	3.14528	1.78103	Q0VBL3		Rbm15
120	21.8127	23.8087	24.347	24.963	20.0013	18	20.316	18	22.8107	24.655	19.0007	19.158	3.6527	3	3	3	14.9	14.9	14.9	25.661	74776000	5	0.658616	0.147203	-1.84425	-1.76578	0.94141	0.0354788	3.81009	2.69598	0.855642	0.275877	3.65275	2.38946	Q9D0B0;F6RTE1	Serine/arginine-rich splicing factor 9	Srsf9
121	22.1282	23.46	21.7221	22.4015	18	18	18	18	22.7941	22.0618	18	18	4.7941	1	1	1	3.7	3.7	3.7	43.99	25123000	3	0.365957	0.356944	0.732315	0.979632	1.72697	0.0234419	4.79413	7.1996	1.72697	0.16448	4.79413	7.1996	Q91W59;Q8BWL5;G3UZJ9;Q91W59-2;Q91W59-3;Q8BWL5-4;Q8BWL5-6;Q8BWL5-3;Q8BWL5-2;E9PZ21;Q8BWL5-5	RNA-binding motif, single-stranded-interacting protein 1;RNA-binding motif, single-stranded-interacting protein 3	Rbms1
122	21.738	23.3892	20.0406	23.5961	19.6999	18	18	21.3172	22.5636	21.8184	18.8499	19.6586	2.905	1	1	1	14.9	14.9	14.9	5.5936	31706000	2	0.130556	0.566126	0.745266	0.380223	1.05307	0.032987	3.71364	3.13414	0.589362	0.387943	2.90501	1.56799	D3YTP8;Q9QXA5;Q9CY46	U6 snRNA-associated Sm-like protein LSm4	Lsm4
123	22.2751	22.8307	23.2945	23.4713	18	18	20.4838	18	22.5529	23.3829	18	19.2419	3.311	1	1	1	1.2	1.2	1.2	103.49	35920000	2	0.981264	0.0970583	-0.829991	-2.84698	2.43155	0.0363636	4.55291	16.3895	0.915751	0.262353	3.31099	2.60173	Q99KG3;Q99KG3-2;Q99KG3-3	RNA-binding protein 10	Rbm10
124	20.8486	24.1896	23.8636	23.9423	18	18	18	18	22.5191	23.903	18	18	4.5191	3	3	3	3.9	3.9	3.9	88.324	52405000	4	0.305691	0.381859	-1.38388	-0.828181	0.943887	0.0355866	4.51911	2.7052	0.943887	0.260241	4.51911	2.7052	A2AR02;A2AR01	Peptidyl-prolyl cis-trans isomerase G	Ppig
125	23.0304	21.7964	23.5198	20.9215	21.5177	23.652	21.4735	18	22.4134	22.2206	22.5849	19.7368	2.67665	1	1	1	0.8	0.8	0.8	98.937	45318000	2	0.0430377	0.839217	0.192754	0.134023	0.0447355	0.727075	-0.171451	-0.139091	0.547329	0.400596	2.67663	1.45223	P55849;Q32ME9;P55849-2	Desmocollin-1	Dsc1
126	20.6221	23.9239	24.1141	24.0413	23.7549	23.394	19.5209	18	22.273	24.0777	23.5744	18.7604	3.51255	2	2	2	13.6	13.6	13.6	13.742	78884000	5	0.410597	0.249128	-1.80472	-1.09292	0.287938	0.242203	-1.30146	-0.783675	0.714436	0.323338	3.51257	1.93253	P62852	40S ribosomal protein S25	Rps25
127	21.1507	23.1437	24.2364	23.824	18	18	18	18	22.1472	24.0302	18	18	4.1472	5	2	2	9.8	4.1	4.1	55.979	46210000	6	0.687209	0.139778	-1.88297	-1.85031	1.27428	0.0259706	4.1472	4.16161	1.27428	0.231068	4.1472	4.16161	Q8VE97;Q542V3;A2A837	Serine/arginine-rich splicing factor 4	Srsf4
128	21.9801	22.2979	21.8391	22.3451	18	18	18	20.7681	22.139	22.0921	18	19.3841	2.75495	1	1	1	5.4	5.4	5.4	23.464	20158000	3	0.0508049	0.804448	0.0469275	0.157088	2.83254	0.0436471	4.13901	26.049	0.729081	0.311765	2.75494	1.97748	P19253;D3YY61	60S ribosomal protein L13a	Rpl13a
129	21.6325	22.5186	22.1086	22.5177	20.9483	20.9779	20.1982	21.6186	22.0755	22.3132	20.9631	20.9084	1.16715	1	1	1	8.5	8.5	8.5	12.441	28298000	5	0.171019	0.509859	-0.237576	-0.486842	0.890033	0.0373765	1.11245	2.50948	0.525892	0.407829	1.16713	1.39429	P83882	60S ribosomal protein L36a	Rpl36a
																																								in common with Moindrot et al
																																								in common with Chu et al
																																								all studies

## Sheet: Comparison A+A-
rank	A+B+ (intensity)	A-B+ (intensity)	t-test qvalue	gene names	Intensity difference
119	22.8391	17.9388	0.0162602	Rbm15	4.90025
114	23.0414	18	0.0172414	Lin28a	5.0414
92	24.0278	21.0848	0.017844	Rpl19	2.94295
71	24.8904	22.9561	0.0185185	Hnrnpl	1.93425
36	26.7031	23.9433	0.0186916	Srsf3	2.7598
62	25.2976	18	0.0191083	Dkc1	7.29755
31	27.2159	23.9413	0.0192308	Srsf2	3.27465
63	25.2696	18.7519	0.0194805	Myef2	6.5178
26	27.4957	25.0322	0.0195039	Srsf6	2.46345
97	23.9676	18	0.0196562	Luc7l3	5.96765
102	23.6306	18	0.0199683	Rbmx2	5.6306
56	25.5517	18.5364	0.02	Sf3b2	7.01535
65	25.2359	18	0.0204082	Pcbp1	7.23595
5	29.7548	24.8358	0.0206186	Ssb	4.91905
64	25.2602	21.2745	0.0212766	Rps6	3.98575
37	26.4963	22.9443	0.021439	Fubp1	3.5521
30	27.2764	24.1053	0.0215706	Srsf7	3.17105
55	25.5611	18	0.0229885	Snrpd1	7.56105
12	28.7056	26.6236	0.0230826	Hnrnpul1	2.08205
7	29.1319	25.2645	0.0232963	Ybx1	3.8675
121	22.7941	18	0.0234419	Rbms1	4.7941
69	24.907	18.961	0.0236244	Snrnp70	5.946
74	24.8075	23.7797	0.0237358	Snrpc	1.0279
78	24.5397	22.7703	0.0238483	Rpl35	1.76935
20	27.8499	19.4334	0.0239619	Snrpd3	8.4165
91	24.0869	18	0.024	Srek1	6.0869
46	26.0502	21.9862	0.0242519	Bclaf1	4.064
51	25.8248	23.9215	0.024342	Rpl27	1.90325
40	26.3799	18	0.0244364	Srsf11	8.3799
68	24.9606	23.0614	0.0247882	Rps2	1.89925
16	28.0338	25.7295	0.0248789	Khsrp	2.30425
42	26.285	23.7712	0.0250348	Ewsr1	2.5138
38	26.4286	22.0546	0.0251846	Rpl6	4.37395
81	24.4446	21.1861	0.0253165	Rpl15	3.2586
77	24.5444	20.8523	0.0254141	Sec61a1	3.69205
60	25.3839	22.9791	0.0255781	Hnrpdl	2.40485
104	23.5847	18	0.025641	Poldip3	5.5847
58	25.4842	22.2651	0.0258814	Cpne5	3.21915
17	27.9602	23.6843	0.0259145	Snrpd2	4.2759
127	22.1472	18	0.0259706	Srsf4	4.1472
24	27.5758	22.0054	0.0259841	Pum1	5.57035
19	27.8513	24.6982	0.0262511	Fus	3.1531
15	28.2825	27.2243	0.0262972	Hnrnpk	1.05815
28	27.2996	21.8513	0.0263455	Thrap3	5.44835
6	29.234	24.1121	0.0263652	Hnrnpm	5.1219
94	23.9965	18.8711	0.0264803	Rsrc2	5.12545
33	27.0055	19.906	0.0265035	Snrpb	7.0996
13	28.6757	25.0565	0.0265965	Rbm8a	3.61925
34	26.9455	22.3748	0.0266243	Stau1	4.5707
39	26.403	23.6791	0.0268794	Pcbp2	2.72395
95	23.9768	21.5687	0.0269091	Trim28	2.40815
100	23.7639	18	0.0269511	L1td1	5.7639
85	24.2773	22.3417	0.0269751	Rpl34	1.9356
41	26.3614	22.2559	0.0272	Rbm39	4.1054
89	24.1426	23.2691	0.0272662	Rpl17	0.8736
2	30.7949	28.0853	0.0273478	Srrm2	2.70955
54	25.6536	19.4491	0.0274638	Sf3b1	6.20445
10	28.9882	26.3723	0.0278213	Hnrnpab	2.61595
61	25.3092	20.7779	0.030303	Rpl8	4.5314
83	24.3497	18	0.03125	Rpl7	6.3497
3	30.2797	25.379	0.031746	Fubp3	4.9007
103	23.6285	19.3162	0.0328803	Luc7l2	4.31235
122	22.5636	18.8499	0.032987	Lsm4	3.71365
67	24.9843	23.7824	0.0330945	Nop56	1.20195
75	24.8036	19.6284	0.0332026	Larp7	5.17525
57	25.5179	18	0.0333333	Rbm27	7.51795
101	23.7237	18	0.0338667	Pabpc1	5.72375
8	29.0954	28.2833	0.0339799	Tardbp	0.8121
35	26.7544	23.5846	0.0341086	Ddx17	3.1699
25	27.5293	18	0.0344828	Slc2a3	9.5293
32	27.059	24.9524	0.0345432	Puf60	2.10665
88	24.1992	21.3679	0.0346502	Ddx24	2.8313
48	26.0078	21.8966	0.035195	Ccnk	4.11125
120	22.8107	19.0007	0.0354788	Srsf9	3.81005
124	22.5191	18	0.0355866	Ppig	4.5191
44	26.1602	24.006	0.0359141	Rbm14	2.15415
76	24.5856	19.8253	0.036178	Rrp1b	4.7603
123	22.5529	18	0.0363636	Rbm10	4.5529
73	24.8255	19.8641	0.036394	Rpl14	4.9614
129	22.0755	20.9631	0.0373765	Rpl36a	1.11245
18	27.8644	24.3736	0.0384615	Magoh	3.49085
90	24.1319	18	0.0392157	Rpl26	6.1319
9	29.0332	22.7303	0.0408163	Matr3	6.3029
110	23.2228	19.541	0.0410173	Rpl12	3.68175
50	25.8284	18	0.0412222	Rsl1d1	7.82835
29	27.2773	21.6807	0.0425532	Sf3b4	5.59655
128	22.139	18	0.0436471	Rpl13a	4.139
14	28.6655	24.7955	0.0444444	Eif4a3	3.87
27	27.3287	20.85	0.0450086	Srsf1	6.4787
116	22.952	18	0.0454545	Gar1	4.95195
117	22.8534	20.5146	0.046	Cdk9	2.33875
52	25.7785	20.4025	0.0487025	Cdk12	5.37605
66	25.1694	20.2246	0.0491889	Rps9	4.9448
49	25.9157	20.4117	0.0493259	Srsf5	5.50405
72	24.8482	21.3213	0.050482	Rps8	3.52685
11	28.8478	18	0.0512821	U2af2	10.8477
23	27.5902	21.2356	0.0522391	Ptbp1	6.35455
45	26.0764	24.1444	0.0525246	Rbmxl12	1.93195
111	23.1688	22.3356	0.0529223	Rps26	0.8333
1	32.0545	24.4806	0.053	Srrm1	7.5739
99	23.7842	23.0844	0.0531654	Sf1	0.6998
108	23.3732	19.8202	0.0533514	Rpl3	3.553
105	23.5068	22.2734	0.0534459	Rps3	1.2334
107	23.4446	20.0095	0.0541514	Rpl10a	3.4352
109	23.2642	19.773	0.0542932	Ddx3y	3.4912
4	29.81	29.0955	0.063599	Ddx5	0.71445
87	24.2504	20.4165	0.0637629	Fau	3.83385
112	23.1105	18	0.0645217	Apobec3	5.1105
84	24.3153	20.5448	0.0685641	S100a14	3.77055
43	26.2426	21.411	0.0690964	Rpl4	4.8316
21	27.6819	27.1149	0.0696181	Rpl10	0.56695
47	26.0315	25.0677	0.0697935	Rpl24	0.9639
22	27.5967	24.1788	0.0742	Ddx21	3.41785
93	24.0027	20.8747	0.105424	Fxr2	3.12795
96	23.9687	18	0.106	Rbm26	5.9687
118	22.8503	18	0.123667	Zfml	4.8503
98	23.8722	18	0.164889	Msi2	5.8722
59	25.4391	18	0.1855	Zc3h18	7.4391
70	24.899	24.5106	0.208942	Rps18	0.38845
86	24.2523	23.1524	0.21618	Celf1	1.0999
82	24.4402	21.4694	0.226559	Tgm3	2.97085
80	24.4662	18	0.242	Rbm28	6.4662
113	23.1076	20.7197	0.242202	Upp2	2.38795
126	22.273	23.5744	0.242203	Rps25	-1.30145
79	24.4968	18	0.25	Rpl18a	6.4968
106	23.4549	22.6551	0.252243	Vamp8	0.79975
115	22.9711	20.9863	0.282725	S100a16	1.9848
53	25.7328	25.3702	0.329559	Anxa2	0.3626
125	22.4134	22.5848	0.727075	Dsc1	-0.17145

## Sheet: Comparison B+B-
rank	A+B+ (intensity)	A-B- (intensity)	t-test qvalue	gene names	Intensity difference
15	28.2825	26.5068	0.0262972	Hnrnpk	1.77565
42	26.285	24.989	0.0437105	Ewsr1	1.29605
104	23.5847	20.8448	0.047875	Poldip3	2.73995
24	27.5758	25.1435	0.0494194	Pum1	2.43235
116	22.952	21.625	0.0598769	Gar1	1.32695
25	27.5293	21.2844	0.0602632	Slc2a3	6.24485
58	25.4842	23.2587	0.076436	Cpne5	2.2255
19	27.8513	26.3136	0.0949298	Fus	1.5377
94	23.9965	22.2513	0.113271	Rsrc2	1.7452
77	24.5444	22.3004	0.122742	Sec61a1	2.244
39	26.403	24.7752	0.130888	Pcbp2	1.62785
22	27.5967	26.3903	0.135467	Ddx21	1.20635
96	23.9687	22.7786	0.169879	Rbm26	1.1901
74	24.8075	23.7639	0.181994	Snrpc	1.04365
109	23.2642	20.6973	0.191398	Ddx3y	2.5669
84	24.3153	20.7175	0.197912	S100a14	3.59785
35	26.7544	25.2401	0.19817	Ddx17	1.5144
89	24.1426	21.1944	0.365113	Rpl17	2.94825
115	22.9711	20.78	0.39876	S100a16	2.1911
79	24.4968	21.8925	0.423265	Rpl18a	2.6043
106	23.4549	21.9147	0.566231	Vamp8	1.54025
11	28.8478	27.8493	0.148221	U2af2	0.9985
57	25.5179	24.5759	0.131799	Rbm27	0.942
87	24.2504	23.3561	0.352694	Fau	0.89425
64	25.2602	24.4142	0.442404	Rps6	0.846
62	25.2976	24.4994	0.571504	Dkc1	0.7981
16	28.0338	27.239	0.168168	Khsrp	0.7948
65	25.2359	24.4526	0.231365	Pcbp1	0.7833
34	26.9455	26.1644	0.180969	Stau1	0.7811
95	23.9768	23.2021	0.373085	Trim28	0.7747
99	23.7842	23.0196	0.136743	Sf1	0.76455
122	22.5636	21.8183	0.566126	Lsm4	0.74525
121	22.7941	22.0618	0.356944	Rbms1	0.7323
37	26.4963	25.8256	0.0998987	Fubp1	0.6707
56	25.5517	24.9371	0.167087	Sf3b2	0.61465
53	25.7328	25.1397	0.405557	Anxa2	0.5931
67	24.9843	24.4178	0.50447	Nop56	0.56655
29	27.2773	26.7203	0.14972	Sf3b4	0.557
3	30.2797	29.7526	0.140265	Fubp3	0.5271
88	24.1992	23.6854	0.397367	Ddx24	0.51375
55	25.5611	25.0582	0.461446	Snrpd1	0.50285
93	24.0027	23.5799	0.396458	Fxr2	0.4228
69	24.907	24.5133	0.376913	Snrnp70	0.3937
91	24.0869	23.7584	0.56585	Srek1	0.3285
38	26.4286	26.1356	0.213884	Rpl6	0.29295
82	24.4402	24.1565	0.357815	Tgm3	0.28375
1	32.0545	31.7786	0.399664	Srrm1	0.2758
125	22.4134	22.2206	0.839217	Dsc1	0.19275
119	22.8391	22.655	0.767518	Rbm15	0.18405
111	23.1688	22.9953	0.596276	Rps26	0.17355
4	29.81	29.6492	0.584448	Ddx5	0.16075
20	27.8499	27.6966	0.606901	Snrpd3	0.1533
66	25.1694	25.045	0.829893	Rps9	0.12435
100	23.7639	23.6771	0.926994	L1td1	0.0868
13	28.6757	28.6246	0.882079	Rbm8a	0.0511
128	22.139	22.0921	0.804448	Rpl13a	0.0469
117	22.8534	22.8309	0.989372	Cdk9	0.0225
48	26.0078	26.0285	0.913072	Ccnk	-0.02075
75	24.8036	24.8292	0.889092	Larp7	-0.02565
113	23.1076	23.1531	0.981691	Upp2	-0.0454
102	23.6306	23.6791	0.925191	Rbmx2	-0.04855
41	26.3614	26.4163	0.911289	Rbm39	-0.05495
32	27.059	27.2234	0.799984	Puf60	-0.16435
43	26.2426	26.4324	0.0651915	Rpl4	-0.18985
17	27.9602	28.1537	0.598138	Snrpd2	-0.19355
47	26.0315	26.2289	0.567759	Rpl24	-0.19735
52	25.7785	25.9864	0.57139	Cdk12	-0.20785
23	27.5902	27.801	0.36475	Ptbp1	-0.21085
103	23.6285	23.8474	0.508774	Luc7l2	-0.21895
73	24.8255	25.0528	0.459228	Rpl14	-0.22735
129	22.0755	22.3132	0.509859	Rpl36a	-0.2376
78	24.5397	24.8029	0.220446	Rpl35	-0.26325
59	25.4391	25.7185	0.167583	Zc3h18	-0.27935
118	22.8503	23.1346	0.125941	Zfml	-0.2843
51	25.8248	26.1135	0.434476	Rpl27	-0.2887
110	23.2228	23.5221	0.387159	Rpl12	-0.2994
92	24.0278	24.3813	0.221197	Rpl19	-0.3535
72	24.8482	25.2161	0.386256	Rps8	-0.36795
21	27.6819	28.0536	0.167626	Rpl10	-0.3717
10	28.9882	29.3709	0.403139	Hnrnpab	-0.38265
33	27.0055	27.4214	0.373706	Snrpb	-0.41585
85	24.2773	24.7241	0.100322	Rpl34	-0.4468
44	26.1602	26.6405	0.402447	Rbm14	-0.48025
45	26.0764	26.642	0.406884	Rbmxl12	-0.5656
31	27.2159	27.7877	0.135773	Srsf2	-0.5718
63	25.2696	25.8743	0.19624	Myef2	-0.60465
68	24.9606	25.6238	0.169209	Rps2	-0.6632
105	23.5068	24.1836	0.359566	Rps3	-0.67675
28	27.2996	28.0191	0.0464242	Thrap3	-0.7195
14	28.6655	29.3855	0.0424286	Eif4a3	-0.72
86	24.2523	25.0224	0.274755	Celf1	-0.7701
70	24.899	25.6749	0.136154	Rps18	-0.7759
98	23.8722	24.6663	0.171864	Msi2	-0.7941
123	22.5529	23.3829	0.0970583	Rbm10	-0.83
81	24.4446	25.3078	0.164122	Rpl15	-0.8632
36	26.7031	27.5822	0.0990628	Srsf3	-0.87915
40	26.3799	27.2716	0.386857	Srsf11	-0.89165
90	24.1319	25.0309	0.14771	Rpl26	-0.899
112	23.1105	24.0633	0.0498211	Apobec3	-0.95285
5	29.7548	30.7314	0.101179	Ssb	-0.97665
30	27.2764	28.2837	0.0759417	Srsf7	-1.00735
18	27.8644	28.889	0.0519322	Magoh	-1.0246
8	29.0954	30.1325	0.0487234	Tardbp	-1.0371
83	24.3497	25.4241	0.166444	Rpl7	-1.07435
26	27.4957	28.5758	0.0416842	Srsf6	-1.08015
9	29.0332	30.1181	0.0420506	Matr3	-1.08495
7	29.1319	30.2953	0.0455068	Ybx1	-1.16335
27	27.3287	28.5026	0.0768	Srsf1	-1.1739
97	23.9676	25.1556	0.148466	Luc7l3	-1.18795
107	23.4446	24.6353	0.100768	Rpl10a	-1.19065
71	24.8904	26.1146	0.108159	Hnrnpl	-1.22425
2	30.7949	32.0348	0.099479	Srrm2	-1.2399
12	28.7056	29.9715	0.081537	Hnrnpul1	-1.26585
80	24.4662	25.7403	0.170341	Rbm28	-1.2741
49	25.9157	27.2181	0.214507	Srsf5	-1.30235
124	22.5191	23.903	0.381859	Ppig	-1.38385
60	25.3839	26.8021	0.2032	Hnrpdl	-1.4181
50	25.8284	27.2589	0.0531937	Rsl1d1	-1.43055
76	24.5856	26.0724	0.0409655	Rrp1b	-1.48685
6	29.234	30.7505	0.0501538	Hnrnpm	-1.5164
61	25.3092	26.9662	0.0994239	Rpl8	-1.65695
54	25.6536	27.392	0.103246	Sf3b1	-1.73835
126	22.273	24.0777	0.249128	Rps25	-1.8047
120	22.8107	24.655	0.147203	Srsf9	-1.8443
127	22.1472	24.0302	0.139778	Srsf4	-1.883
101	23.7237	25.6301	0.245669	Pabpc1	-1.90635
114	23.0414	25.0082	0.0721379	Lin28a	-1.96675
108	23.3732	25.5126	0.0428531	Rpl3	-2.1394
46	26.0502	28.2395	0.0543316	Bclaf1	-2.1893
