# Supplementary material for: hnRNPK Recruits PCGF3/5-PRC1 to the Xist RNA B-Repeat to Establish Polycomb-Mediated Chromosomal Silencing
Source: Mol Cell. 2017 Dec 7;68(5):955–969.e10. doi: 10.1016/j.molcel.2017.11.013 (PMC5735038; doi:10.1016/j.molcel.2017.11.013)
Supplement: Table S2. Metadata for Allelic High-Throughput Sequencing Analysis; Related to STAR Methods [file mmc3.xlsx]

## Sheet: Sheet1
CellLine Name	input reads number	mapped reads number	overall mapping rate	unassigned	genome1(CAST)	genome2(129S1)	Conflicting Reads	name2
P4D7C5_No_Dox	122984134	88801823	0.7221	48212459 (54.29%)	16591605 (18.68%)	21967056 (24.74%)	2030703 (2.29%)	FL_No_Dox
P4D7C5_Day1	120611415	81840737	0.6785	44784726 (54.72%)	15116593 (18.47%)	20062649 (24.51%)	1876769 (2.29%)	FL_Day1
P4D7C5_Day2	111320032	81503895	0.7322	42036690 (51.58%)	16145228 (19.81%)	21525357 (26.41%)	1796620 (2.20%)	FL_Day2
P4D7C5_Day3	91877826	65446294	0.7123	34151420 (52.18%)	12799530 (19.56%)	16932762 (25.87%)	1562582 (2.39%)	FL_Day3
P4D7D12_NoDox	103706879	19772619	0.1907	8950584 (45.27%)	4642583 (23.48%)	5982352 (30.26%)	197100 (1.00%)	739D12_NoDox
P4D7D12_72hDoxA	96115110	25413273	0.2644	12543109 (49.36%)	5491212 (21.61%)	7112633 (27.99%)	266319 (1.05%)	739D12_72hDoxA
P4D7D12_72hDoxB	76225225	22061765	0.2894	11164417 (50.61%)	4610522 (20.90%)	6046946 (27.41%)	239880 (1.09%)	739D12_72hDoxB
P4D7B11_NoDox	100780234	29815061	0.2958	14550632 (48.80%)	6523128 (21.88%)	8418356 (28.24%)	322945 (1.08%)	822B11_NoDox
P4D7B11_72hDoxA	80731859	22452637	0.2781	10847532 (48.31%)	4932837 (21.97%)	6442416 (28.69%)	229852 (1.02%)	822B11_72hDoxA
P4D7B11_72hDoxB	60722905	24797876	0.4084	11820934 (47.67%)	5532931 (22.31%)	7154522 (28.85%)	289489 (1.17%)	822B11_72hDoxB
P4D7A12_NoDox	94449433	28752462	0.3044	14595521 (50.76%)	6053679 (21.05%)	7790654 (27.10%)	312608 (1.09%)	Ev12A_NoDox
P4D7A12_72hDoxA	94737964	22869212	0.2414	11204283 (48.99%)	4928163 (21.55%)	6488741 (28.37%)	248025 (1.08%)	Ev12A_72hDoxA
P4D7A12_72hDoxB	83310459	22406502	0.269	11404248 (50.90%)	4645470 (20.73%)	6123613 (27.33%)	233171 (1.04%)	Ev12A_72hDoxB
P4D7D9_NoDox	91739420	27202855	0.2965	14154868 (52.03%)	5527206 (20.32%)	7224031 (26.56%)	296750 (1.09%)	Ev9D_NoDox
P4D7D9_72hDoxA	96610678	23449551	0.2427	11760020 (50.15%)	4938886 (21.06%)	6499481 (27.72%)	251164 (1.07%)	Ev9D_72hDoxA
P4D7D9_72hDoxB	92065010	26992165	0.2932	13735039 (50.89%)	5609307 (20.78%)	7353900 (27.24%)	293919 (1.09%)	Ev9D_72hDoxB
P4D7D12_2_NoDox	100044312	44783256	0.4476	22302227 (49.80%)	9446259 (21.09%)	12529561 (27.98%)	505209 (1.13%)	739D12_2_NoDox
P4D7D12_2_72hDoxA	82956744	42632020	0.5139	20632685 (48.40%)	9281623 (21.77%)	12245450 (28.72%)	472262 (1.11%)	739D12_2_72hDoxA
P4D7D12_2_72hDoxB	86537726	38804332	0.4484	19196026 (49.47%)	8223408 (21.19%)	10976392 (28.29%)	408506 (1.05%)	739D12_2_72hDoxB
EvXist_NoDox	97949662	45722472	0.4668	23617362 (51.65%)	9382940 (20.52%)	12234002 (26.76%)	488168 (1.07%)	FLMini_NoDox
EvXist_72hDoxA	90545798	43734762	0.483	22436602 (51.30%)	8994125 (20.57%)	11845119 (27.08%)	458916 (1.05%)	FLMini_72hDoxA
EvXist_72hDoxB	97051826	41684848	0.4295	21083694 (50.58%)	8661920 (20.78%)	11481025 (27.54%)	458209 (1.10%)	FLMini_72hDoxB
EvXistDeltaXRPID _NoDox	104010682	58668949	0.5641	29841433 (50.86%)	12285389 (20.94%)	15974012 (27.23%)	568115 (0.97%)	MiniB_NoDox
EvXistDeltaXRPID_72hDoxA	93351589	52560444	0.563	26013813 (49.49%)	11353968 (21.60%)	14694417 (27.96%)	498246 (0.95%)	MiniB_72hDoxA
EvXistDeltaXRPID_72hDoxB	83236514	39715403	0.4771	20603311 (51.88%)	8122079 (20.45%)	10603998 (26.70%)	386015 (0.97%)	MiniB_72hDoxB
P4D7F4_NoDox	89464140	63909678	0.7144	33739802 (52.79%)	12869195 (20.14%)	16878550 (26.41%)	422131 (0.66%)	CL1_NoDox
P4D7F4_DoxA	89276547	62563376	0.7008	33283848 (53.20%)	12307971 (19.67%)	16544573 (26.44%)	426984 (0.68%)	CL1_DoxA
P4D7F4_DoxB	115774449	83676456	0.7228	43515518 (52.00%)	16938661 (20.24%)	22662451 (27.08%)	559826 (0.67%)	CL1_DoxB
P4D7D1_NoDox	89721244	64765142	0.7218	34995421 (54.03%)	12458109 (19.24%)	16845248 (26.01%)	466364 (0.72%)	CL3_NoDox
P4D7D1_DoxA	132304165	96424817	0.7288	53412035 (55.39%)	17883423 (18.55%)	24498504 (25.41%)	630855 (0.65%)	CL3_DoxA
P4D7D1_DoxB	150325324	108999414	0.7251	62880983 (57.69%)	19256363 (17.67%)	26153226 (23.99%)	708842 (0.65%)	CL3_DoxB
P4D7A2_NoDox	111459565	82565925	0.7408	44815998 (54.28%)	16136789 (19.54%)	21044163 (25.49%)	568975 (0.69%)	CL4_NoDox
P4D7A2_DoxA	67265202	50926278	0.7571	25981553 (51.02%)	10672981 (20.96%)	13928196 (27.35%)	343548 (0.67%)	CL4_DoxA
P4D7A2_DoxB	66004655	48187524	0.7301	27420518 (56.90%)	8923193 (18.52%)	11520117 (23.91%)	323696 (0.67%)	CL4_DoxB
P4D7C2_NoDox	125667789	84928633	0.6758	44958380 (52.94%)	16941963 (19.95%)	22418864 (26.40%)	609426 (0.72%)	CL6_NoDox
P4D7C2_DoxA	91178992	68227861	0.7483	34214383 (50.15%)	14415211 (21.13%)	19149069 (28.07%)	449198 (0.66%)	CL6_DoxA
P4D7C2_DoxB	97137057	72325743	0.7446	36149579 (49.98%)	15294267 (21.15%)	20385588 (28.19%)	496309 (0.69%)	CL6_DoxB
P4D7H8_NoDox	129857847	96631852	0.7441	49829997 (51.57%)	19692527 (20.38%)	26364779 (27.28%)	744549 (0.77%)	CL7_NoDox
P4D7H8_DoxA	95623439	49233023	0.5149	29241283 (59.39%)	8635939 (17.54%)	11033132 (22.41%)	322669 (0.66%)	CL7_DoxA
P4D7H8_DoxB	111243386	51303289	0.4612	31771959 (61.93%)	8636188 (16.83%)	10549641 (20.56%)	345501 (0.67%)	CL7_DoxB
P4D7G9_NoDox	112081047	81548822	0.7276	42556877 (52.19%)	16465852 (20.19%)	21888744 (26.84%)	637349 (0.78%)	CL8_NoDox
P4D7G9_DoxA	88284416	67247218	0.7617	34677021 (51.57%)	13930221 (20.71%)	18176835 (27.03%)	463141 (0.69%)	CL8_DoxA
P4D7G9_DoxB	83000602	64364994	0.7755	33035507 (51.33%)	13366138 (20.77%)	17511446 (27.21%)	451903 (0.70%)	CL8_DoxB
Tethered 4sU-seq
F1_NoDox	59072448	43831969	0.742	24935880 (56.89%)	7854659 (17.92%)	10668690 (24.34%)	372740 (0.85%)
F1_DoxA	74952277	56481356	0.7536	30503331 (54.01%)	10821100 (19.16%)	14680375 (25.99%)	476550 (0.84%)
F1_DoxB	78952043	58329408	0.7388	31737667 (54.41%)	11077488 (18.99%)	15007521 (25.73%)	506732 (0.87%)
H2_NoDox	68633864	49031886	0.7144	28013668 (57.13%)	8630708 (17.60%)	11928375 (24.33%)	459135 (0.94%)
H2_DoxA	69454752	50891141	0.7327	26840580 (52.74%)	9969010 (19.59%)	13643699 (26.81%)	437852 (0.86%)
H2_DoxB	72106818	50853518	0.7053	25926132 (50.98%)	10144200 (19.95%)	14323878 (28.17%)	459308 (0.90%)
ATAC-seq
P4D7F4_NoDox_R1	51919892	37922887	0.7304	21299625 (56.17%)	7181363 (18.94%)	9178642 (24.20%)	263257 (0.69%)
P4D7F4_Dox_R1	48256866	35480471	0.7352	22599918 (63.70%)	5522384 (15.56%)	7147941 (20.15%)	210228 (0.59%)
DelB2C_NoDox_R1	94112322	67385212	0.716	35400449 (52.53%)	13860712 (20.57%)	17616582 (26.14%)	507469 (0.75%)
DelB2C_Dox_R1	64839711	47366817	0.7305	25443409 (53.72%)	9526390 (20.11%)	12060694 (25.46%)	336324 (0.71%)
P4D7F4_NoDox_R2	114527116	77249213	0.6745	43002867 (55.67%)	14791168 (19.15%)	18900897 (24.47%)	554281 (0.72%)
P4D7F4_Dox_R2	82478991	56072180	0.6798	32702302 (58.32%)	10025937 (17.88%)	12955356 (23.10%)	388585 (0.69%)
DelB2C_NoDox_R2	84623227	56353710	0.6659	30906060 (54.84%)	10905197 (19.35%)	14129129 (25.07%)	413324 (0.73%)
DelB2C_Dox_R2	72569494	51735105	0.7129	27748216 (53.64%)	10451919 (20.20%)	13164041 (25.45%)	370929 (0.72%)

## Sheet: Sheet2
					chr2	chr3					chr2	chr3
				P4D7F4_NoDox_R1	0.829051	0.904899				P4D7F4_R1	-0.0127458	-0.0446628
				P4D7F4_Dox_R1	0.816305	0.860236				P4D7F4_R2	0.0179143	-0.0619618
				DelB2C_NoDox_R1	0.813056	0.91981				DelB2C_R1	-0.0162304	0.0021172
				DelB2C_Dox_R1	0.796826	0.921927				DelB2C_R2	0.0495351	0.0058253
				P4D7F4_NoDox_R2	0.792444	0.890473
				P4D7F4_Dox_R2	0.810358	0.828512
				DelB2C_NoDox_R2	0.772719	0.921992
				DelB2C_Dox_R2	0.822254	0.927817
